# Supplementary material for: One Health genomic surveillance identified high-risk carbapenem-resistant ST821 clones of Acinetobacter baumannii in Nigerian clinical and community settings
Source: Microb Genom. 2026 Jun 29;12(6):001768. doi: 10.1099/mgen.0.001768 (PMC13313168; doi:10.1099/mgen.0.001768)
Supplement: Supplementary Material 2. [file mgen-12-01768-s002.xlsx]

## Sheet: Supp_file_1
	Supplementary file 1. Study isolates metadata. CAZ: ceftazidime, CIP: ciprofloxacin, CRO: ceftriaxone, FEP: cefepime, GEN: gentamycin, IMP: imipenem, LVX: levofloxacin, MEM: meropenem, SAM: ampicillin–sulbactam, SXT: sulfamethoxazole-trimethoprim, TET: tetracycline, TZP: piperacillin–tazobactam., S = Sensitive, I = Intermediate, R = Resistant, NT = Not tested, SUS = Susceptible, MDR = Multidrug r…
				CAZ		CIP		GEN		CRO		IPM		SAM		SXT		TET		TZP		LVX		FEP		MEM		Pos/tested	MDR index	MDR status
Strain ID	Year	Site	Category	mm	S/I/R	mm	S/I/R	mm	S/I/R	mm	S/I/R	mm	S/I/R	mm	S/I/R	mm	S/I/R	mm	S/I/R	mm	S/I/R	mm	S/I/R	mm	S/I/R	mm	S/I/R
N1	2024	Toilet Floor	Hospital Environment	24	S	27	S	21	S	6	R	34	S	31	S	18	S	6	R	10	R	NT		NT		NT		4 of 10	0.4	MDR
N2	2024	Bed rail	Hospital Environment	22	S	24	S	22	S	6	R	23	S	20	S	20	S	6	R	17	R	NT		NT		NT		4 of 10	0.4	MDR
N3	2024	Bed rail	Hospital Environment	27	S	6	R	11	R	6	R	30	S	30	S	6	R	6	R	9	R	NT		NT		NT		7 of 10	0.7	MDR
N4	2024	Bed rail	Hospital Environment	25	S	25	S	21	S	6	R	22	S	28	S	20	S	6	R	11	R	NT		NT		NT		4 of 10	0.4	MDR
N5	2024	Bed rail	Hospital Environment	25	S	23	S	21	S	6	R	21	S	30	S	15	I	6	R	14	R	NT		NT		NT		4 of 10	0.4	MDR
N6	2024	Bed rail	Hospital Environment	20	S	21	S	20	S	6	R	29	S	33	S	17	S	6	R	10	R	NT		NT		NT		4 of 10	0.4	MDR
N7	2024	Bed rail	Hospital Environment	20	S	28	S	21	S	6	R	32	S	34	S	10	R	6	R	12	R	NT		NT		NT		5 of 10	0.5	MDR
N8	2024	Urine	Human	26	S	11	R	13	S	11	R	26	S	22	S	19	S	10	R	13	S	22	S	NT		NT		4 of 10	0.4	MDR
N9	2024	Pineapple peel	Community Environment	6	R	6	R	6	R	6	R	6	R	6	R	6	R	6	R	6	R	NT		NT		NT		10 of 10	1	XDR
N10	2024	Bed rail	Hospital Environment	6	R	6	R	6	R	6	R	11	R	6	R	6	R	6	R	6	R	NT		NT		NT		10 of 10	1	XDR
N12	2024	Ward floor	Hospital Environment	6	R	6	R	6	R	6	R	17	I	26	S	6	R	6	R	6	R	NT		NT		NT		9 of 10	0.9	XDR
N13	2024	Ward floor	Hospital Environment	6	R	6	R	6	R	6	R	6	R	6	R	6	R	6	R	6	R	NT		NT		NT		10 of 10	1	XDR
N14	2024	Bed rail	Hospital Environment	20	S	6	R	6	R	6	R	22	S	28	S	6	R	6	R	6	R	NT		NT		NT		6 of 10	0.6	MDR
N15	2024	Bandage	Hospital Environment	6	R	6	R	6	R	6	R	6	R	6	R	6	R	6	R	6	R	NT		NT		NT		9 of 10	0.9	XDR
N16	2024	Bed surface	Hospital Environment	6	R	6	R	6	R	6	R	6	R	6	R	10	R	6	R	6	R	NT		NT		NT		10 of 10	1	XDR
N17	2024	Suction tube	Hospital Environment	6	R	6	R	6	R	6	R	6	R	6	R	20	S	6	R	18	I	19	S	NT		NT		8 of 11	0.8	MDR
N18	2024	Sputum	Human	25	S	22	S	24	S	6	S	26	S	28	S	14	I	7	R	24	S	11	R	NT		NT		3 of 11	0.3	MDR
N19	2024	Bed surface	Hospital Environment	6	R	6	R	9	R	6	R	6	R	10	R	13	I	6	R	9	R	NT		NT		NT		9 of 10	0.9	XDR
N21	2024	Poultry dropping	Community Environment	25	I	34	S	20	I	6	R	24	S	30	S	26	S	10	R	30	S	NT		NT		NT		1 of 10	0.1	SUS
N24	2024	Poultry dropping	Community Environment	26	S	30	S	24	S	19	S	27	S	27	S	17	S	6	R	22	R	NT		NT		NT		2 of 10	0.2	SUS
N25	2024	Poultry dropping	Community Environment	20	S	16I	I	19	S	6	R	20	S	17	S	18	S	6	R	27	R	NT		NT		NT		3 of 10	0.3	MDR
N28	2024	Sputum	Human	20	S	28	S	19	S	NT	NT	30	S	29	S	18	S	6	R	25	S	NT		22	S	16	I	2 of 11	0.18	SUS
N32	2024	Bed rail	Hospital Environment	21	S	18	S	8	R	6	R	20	S	15	S	20	S	6	R	16	R	NT		NT		NT		5 of 10	0.5	MDR
N33	2024	Floor	Hospital Environment	21	S	21	S	20	S	6	R	24	S	24	S	22	S	6	R	21	S	NT		NT		NT		2 of 10	0.2	SUS
S4	2024	Soil	Hospital Environment	31	S	32	S	17	S	11	R	24	S	30	S	21	S	12	I	25	S	NT		NT		NT		1 of 10	0.1	SUS
S5	2024	Incinerator	Hospital Environment	21	S	28	S	14I	I	7	R	26	S	28	S	22	S	15	S	24	S	NT		NT		NT		1 of 10	0.1	SUS
S6	2024	Community sewage	Community Environment	20	S	23	S	19	S	6	R	31	S	29	S	18	S	19	S	25	S	NT		NT		NT		1 of 10	0.1	SUS
S314	2024	Hospital Environment	Hospital Environment	21	S	25	S	19	S	6	R	28	S	27	S	19	S	6	R	20	R	NT		NT		NT		3 of 10	0.3	MDR
S643	2024	Hospital Environment	Hospital Environment	23	S	24	S	19	S	6	R	31	S	25	S	16	S	6	R	11	R	NT		NT		NT		3 of 10	0.3	MDR
S659	2024	Hospital Environment	Hospital Environment	20	S	32	S	20	S	6	R	31	S	25	S	20	S	6	R	24	S	NT		NT		NT		2 of 10	0.2	SUS
S649	2024	Hospital Environment	Hospital Environment	22	S	27	S	20	S	6	R	6	R	28	S	17	S	6	R	21	S	NT		NT		NT		4 of 10	0.4	MDR
S246	2024	Bed rail	Human	21	S	22	S	9	R	6	R	25	S	28	S	19	S	6	R	23	S	23	S	NT		NT		4 of 10	0.4	MDR
S6b	2024	Urine	Human	12	R	15I	I	10	R	8	R	10	R	11	R	8	R	6	R	15	R	25	S	NT		NT		9 of 11	0.8	XDR
S22	2024	Urine	Human	21	S	27	S	24	S	8	R	25	S	20	S	22	S	14	S	21	S	23	S	NT		NT		2 of 11	0.18	SUS
S64	2024	Sputum	Human	20	S	25	S	19	S	10	R	22	S	21	S	19	S	14	S	19	S	22	S	NT		NT		2 of 11	0.18	SUS
S73	2024	Urine	Human	19	S	24	S	22	S	6	R	21	S	27	S	17	S	15	S	26	S	22	S	NT		NT		2 of 11	0.18	SUS
S84	2024	Urine	Human	22	S	27	S	22	S	6	R	25	S	25	S	21	S	14	S	25	S	20	S	NT		NT		2 of 11	0.18	SUS
S118	2024	Urine	Human	21	S	23	S	23	S	6	R	22	S	22	S	21	S	15	S	28	S	19	S	NT		NT		2 of 11	0.18	SUS
S141	2024	Sputum	Human	21	S	23	S	22	S	6	R	26	S	21	S	20	S	15	S	26	S	23	S	NT		NT		2 of 11	0.18	SUS
S228	2024	Suction tube	Hospital Environment	23	S	22	S	19	S	6	R	21	S	20	S	19	S	17	S	26	S	21	S	NT		NT		2 of 11	0.18	SUS
S229	2024	Sputum	Human	23	S	22	S	24	S	7	R	29	S	27	S	19	S	14	S	29	S	26	S	NT		NT		2 of 11	0.18	SUS
S232	2024	Suction tube	Hospital Environment	22	S	23	S	26	S	9	R	25	S	22	S	18	S	4	R	26	S	24	S	NT		NT		3 of 11	0.27	MDR
S233	2024	Suction tube	Hospital Environment	22	S	25	S	22	S	9	R	21	S	22	S	20	S	17	S	25	S	28	S	NT		NT		2 of 11	0.18	SUS
S236	2024	Suction tube	Hospital Environment	21	S	25	S	19	S	6	R	29	S	19	S	21	S	17	S	27	S	23	S	NT		NT		2 of 11	0.18	SUS
S237	2024	Suction tube	Hospital Environment	21	S	23	S	21	S	6	R	26	S	22	S	19	S	19	S	27	S	25	S	NT		NT		2 of 11	0.18	SUS
S243	2024	Suction tube	Hospital Environment	23	S	7	R	25	S	6	R	22	S	21	S	17	S	21	S	25	S	12	R	NT		NT		4 of 11	0.36	MDR
S264	2024	Urine	Human	20	S	21	S	23	S	11	R	22	S	20	S	9	R	23	S	13	R	22	S	NT		NT		4 of 11	0.36	MDR
S290	2024	Sputum	Human	20	S	28	S	10	R	11	R	21	S	20	S	18	S	8	R	28	S	21	S	NT		NT		4 of 11	0.36	MDR
S298	2024	Sputum	Human	23	S	21	S	9	R	7	R	21	S	25	S	19	S	9	R	10	R	10	R	NT		NT		6 of 11	0.5	MDR
S307	2024	Urine	Human	12	R	21	S	9	R	6	R	11	R	21	S	10	R	9	R	10	R	12	R	NT		NT		8 of 11	0.7	MDR
S312	2024	Sputum	Human	10	R	25	S	9	R	6	R	9	R	9	R	8	R	6	R	7	R	10	R	NT		NT		10 of 11	0.9	XDR
S369	2024	Bed rail	Hospital Environment	11	R	9	R	7	R	6	R	10	R	6	R	19	S	10	R	11	R	8	R	NT		NT		9 of 11	0.8	XDR
S4b	2024	Sputum	Human	30	S	30	S	23	S	NT	NT	26	S	30	S	21	S	6	R	30	S	NT		21	S	24	S	2 of 11	0.18	SUS
S6b	2024	Sputum	Human	26	S	31	S	24	S	NT	NT	17	R	29	S	21	S	6	R	15	R	NT		9	R	12	R	6 of 11	0.54	MDR
S7	2024	Sputum	Human	34	S	33	S	24	S	NT	NT	22	S	28	S	23	S	6	R	29	S	NT		30	S	20	S	2 of 11	0.18	SUS
S8	2024	Sputum	Human	26	S	30	S	24	S	NT	NT	27	S	27	S	19	S	6	R	17	S	NT		17	S	27	S	2 of 11	0.18	SUS
S10	2024	Sputum	Human	15	I	27	S	21	S	NT	NT	10	R	15I	I	14	I	6	R	30	S	NT		11	R	11	R	5 of 11	0.45	MDR
S11	2024	Sputum	Human	20	S	16I	I	19	S	NT	NT	20	S	17	S	18	S	6	R	6	R	NT		22	S	20	S	3 of 11	0.27	MDR
S16	2024	Sputum	Human	30	S	30	S	27	S	NT	NT	15	R	30	S	25	S	6	R	32	S	NT		28	S	26	S	3 of 11	0.27	MDR
S43	2024	Sputum	Human	19	S	20I	I	24	S	NT	NT	29	S	26	S	13	I	6	R	15	R	NT		17	S	22	S	3 of 11	0.27	MDR
S57	2024	Sputum	Human	27	S	28	S	17	S	NT	NT	30	S	28	S	19	S	6	R	27	S	NT		18	S	28	S	2 of 11	0.1	SUS
S105	2024	Sputum	Human	30	S	30	S	12	R	NT	NT	24	S	26	S	22	S	6	R	31	S	NT		30	S	27	S	3 of 11	0.2	MDR
Resistant					12		12		19		50		15		10		13		48		29		6		2		2
R%					0.1774		0.1935		0.306		0.8064		0.2419		0.1612		0.2096		0.7741		0.4677		0.25		0.1818		0.1818
CAZ=Ceftazidime, CIP=Ciprofloxacin, CN=Gentamicin,
CRO = Ceftriaxone, CT = Colistin, IMP=Imipenem,
SAM = Ampicillin-sulbactam, SXT=Sulfamethoxazole
TZP=Piperacillin tazobactam, TE = Tetracycline
LEV=Levofloxacin, FEF=Cefepime, MEM=Meropenem
S = Sensitive, I = Intermediate, R = Resistant, NT=Not tested
SUS = Susceptible, MDR = Multidrug resistant, XDR = Extremely Resistant

## Sheet: Supp_file_2
	Supplementary file 2. Whole genome sequencing data. Kraken: predicted species using Kraken2, MLST: multilocus sequence typing, ~n: novel full-length allele similar to n, n?: partial match to allele n, -: allele missing, n,m: multiple alleles, KL: capsular polysaccharide locus, *: one or more expected genes was found but with translated identity below the minimum threshold, OCL: lipooligosaccharid…
Study ID	Original ID	Kraken	Genome Length (bp)	Completeness (%)	Contamination (%)	MLST (Pastuer )	cpn60	fusA	gltA	pyrG	recA	rplB	rpoB	MLST (Oxford)	gltA	gyrB	gdhB	recA	cpn60	gpi	rpoD	KL	OCL	AMR genes (#)	AAC(3)-IId	ADC-155	ADC-156	ADC-158	ADC-165	ADC-2	ADC-203	ADC-32	ADC-52	ADC-76	ANT(2'')-Ia	ANT(3'')-IIa	APH(3'')-Ib	APH(3')-Ia	APH(3')-VIa	APH(6)-Id	AbaF	AbaQ	AmvA	BRP(MBL)	LpsB	NDM-1	OXA-120	OXA-180	OXA-378
N1	Acinetobacter baumannii IK-BUK-312	Acinetobacter baumannii	3683607	100	0.36	2790	3	5	5	1	13	1	4	3457	33	31	2	11	1	140	5	69	21	15	.	.	100	.	.	.	.	.	.	.	.	100	.	.	.	.	.	.	100	.	100	.	100	.	.
N2	Acinetobacter baumannii IK-BUK-315	Acinetobacter baumannii	3709081	100	0.71	2790	3	5	5	1	13	1	4	3457	33	31	2	11	1	140	5	69	21	15	.	.	100	.	.	.	.	.	.	.	.	100	.	.	.	.	.	.	100	.	100	.	100	.	.
N3	Acinetobacter baumannii IK-BUK-316	Acinetobacter baumannii	3703594	99.82	0.36	2858	1	4	10	1	4	1	2	3593	22	296	13	12	4	110	2	68	2	24	.	.	.	.	.	.	.	.	.	100	.	100	.	.	.	.	100	100	100	.	100	.	.	.	.
N4	Acinetobacter baumannii IK-BUK-338	Acinetobacter baumannii	3590076	100	0.36	459	3	5	65	1	7	1	4	-	61	12	-	28	1	~158	5	*139	21	15	.	.	100	.	.	.	.	.	.	.	.	100	.	.	.	.	.	.	100	.	100	.	100	.	.
N5	Acinetobacter baumannii IK-BUK-339	Acinetobacter baumannii	3649394	100	0	3316	27	1	5	3	6	1	3	-	33	12	40, 212	26	35	145	4	116	3	19	.	.	.	.	.	.	.	100	.	.	.	100	.	.	.	.	100	100	100	.	100	.	.	.	.
N6	Acinetobacter baumannii IK-BUK-395	Acinetobacter baumannii	3601058	100	0.36	459	3	5	65	1	7	1	4	-	61	12	-	28	1	~158	5	*139	21	15	.	.	100	.	.	.	.	.	.	.	.	100	.	.	.	.	.	.	100	.	100	.	100	.	.
N7	Acinetobacter baumannii IK-BUK-397	Acinetobacter baumannii	3673386	99.63	0.36	2122	3	1	154	2	9	1	14	3599	247	56	404	6	1	223	300	163	6	21	.	.	.	.	.	.	100	.	.	.	.	100	.	.	.	.	100	100	100	.	100	.	.	.	.
N8	Acinetobacter baumannii NK-264	Acinetobacter baumannii	3682336	100	0.36	2790	3	5	5	1	13	1	4	3457	33	31	2	11	1	140	5	69	21	15	.	.	100	.	.	.	.	.	.	.	.	100	.	.	.	.	.	.	100	.	100	.	100	.	.
N9	Acinetobacter baumannii IK-BUK-650	Acinetobacter baumannii	4042062	100	0.41	821	12	100	2	2	9	1	52	2146	1	107	166	6	23	285	26	177	1	31	.	.	.	.	.	.	.	100	.	.	100	100	.	100	100	.	100	100	100	100	99.91	100	.	.	100
N10	Acinetobacter baumannii IK-BUK-749	Acinetobacter baumannii	3936419	100	0.36	78	25	3	6	2	28	1	29	2830	2	15	12182	32	26	175	5	37	1	31	.	.	.	.	.	.	.	.	100	.	100	100	.	100	100	.	100	100	100	100	99.91	100	.	.	.
N12	Acinetobacter baumannii IK-BUK-751	Acinetobacter baumannii	4029239	100	0.36	164	40	3	7	2	40	4	4	1418	21	48	58	42	36	114	4	88	5	25	.	.	.	.	.	.	.	.	.	.	100	100	.	.	.	.	100	100	100	.	100	.	.	.	.
N13	Acinetobacter baumannii IK-BUK-893	Acinetobacter baumannii	4042124	100	0.41	821	12	100	2	2	9	1	52	2146	1	107	166	6	23	285	26	177	1	31	.	.	.	.	.	.	.	100	.	.	100	100	.	100	100	.	100	100	100	100	99.91	100	.	.	100
N14	Acinetobacter baumannii IK-BUK-997	Acinetobacter baumannii	3866331	100	0.44	10	1	3	2	1	4	4	4	585	1	15	13	12	4	163	2	108	2	32	.	.	.	.	.	.	.	.	.	100	100	100	100	100	.	100	100	100	100	.	100	.	.	.	.
N15	Acinetobacter baumannii IK-BUK-1002	Acinetobacter baumannii	3801871	99.82	0.36	933	1	4	10	1	4	1	2	3594	22	12	13	12	4	232	2	97	2	29	100	.	.	.	.	.	.	.	.	100	.	100	.	.	.	.	100	100	100	100	100	100	.	.	.
N16	Acinetobacter baumannii IK-BUK-1017	Acinetobacter baumannii	4041580	100	0.41	821	12	100	2	2	9	1	52	2146	1	107	166	6	23	285	26	177	1	31	.	.	.	.	.	.	.	100	.	.	100	100	.	100	100	.	100	100	100	100	99.91	100	.	.	100
N17	Acinetobacter baumannii NK-369	Acinetobacter baumannii	3840077	100	0	40	1	2	2	2	5	1	14	427	1	31	12280	11	4	25	3	158	9	16	.	100	.	.	.	.	.	.	.	.	.	100	.	.	.	.	.	100	100	.	100	.	.	.	.
N18	Acinetobacter baumannii NK-140	Acinetobacter baumannii	3775860	100	0.43	132	3	5	5	1	7	1	4	3595	33	31	2	28	48	83	5	116	6	16	.	.	100	.	.	.	.	.	.	.	.	100	.	.	.	.	.	.	100	.	100	.	100	.	.
N19	Acinetobacter baumannii IK-BUK-1011	Acinetobacter baumannii	4011686	100	0.37	625	56	3	55	2	9	1	14	860	37	53	67	6	42	200	7	15	1	25	.	.	.	.	.	.	.	.	.	.	100	100	.	.	.	.	100	100	100	.	100	100	.	.	.
N21	Acinetobacter baumannii MIM-01	Acinetobacter baumannii	3606135	100	0.71	2790	3	5	5	1	13	1	4	3457	33	31	2	11	1	140	5	69	21	15	.	.	100	.	.	.	.	.	.	.	.	100	.	.	.	.	.	.	100	.	100	.	100	.	.
N24	Acinetobacter baumannii MIM-03	Acinetobacter baumannii	3751715	100	0.18	3316	27	1	5	3	6	1	3	-	33	12	40, 212	26	35	145	4	116	3	19	.	.	.	.	.	.	.	100	.	.	.	100	.	.	.	.	100	100	100	.	100	.	.	.	.
N25	Acinetobacter baumannii MIM-04	Acinetobacter baumannii	3550644	100	0.36	216	1	4	2	2	7	1	2	-	1	34	59	28	4	-	~45	*163	6	19	.	.	.	.	100	.	.	.	.	.	.	100	.	.	.	.	.	100	.	.	100	.	.	.	.
N28	Acinetobacter baumannii IT-BUK-30	Acinetobacter baumannii	3686012	100	0.69	2864	12	2	2	2	3	2	14	942	1	64	109	1	23	106	26	9	2	21	.	.	.	100	.	.	.	.	.	.	.	100	.	.	.	.	100	100	99.8	.	100	.	.	100	.
N32	Acinetobacter baumannii IK-BUK-623	Acinetobacter baumannii	3866021	100	0.44	10	1	3	2	1	4	4	4	585	1	15	13	12	4	163	2	108	2	32	.	.	.	.	.	.	.	.	.	100	100	100	100	100	.	100	100	100	100	.	100	.	.	.	.
N33	Acinetobacter baumannii IK-BUK-624	Acinetobacter baumannii	4070407	100	2.23	3318	727	2	3	2	29	4	5	-	18	56	403	10	~28	295	202	32	15	21	.	.	.	.	.	100	.	.	.	.	.	100	.	.	.	.	100	100	100	.	100	.	.	.	.
[truncated: 32 more columns]

## Sheet: Supp_file_3
	Supplementary file 3. Metadata for Nigerian A. baumannii isolates. Data from 106 Nigerian A. baumannii isolates in NCBI and this study plus additional ST821 isolates (1 x UK, 2 x Pakistan, 1 x Germany).
id	STpas	Species	Year	Isolated from	Category	Country	aac(3)-Ia	aac(3)-IId	aac(6')-Ib	aadA1	ant(2'')-Ia	ant(3'')-IIa	aph(3')-Ia	aph(3')-VI	aph(3')-VIb	aph(3'')-Ib	aph(6)-Id	armA	ble	blaCARB-16	blaMCA	blaNDM-1	blaRSA1	blaTEM-1	blaVIM-5	blaOXA	blaOXA-23	blaOXA-51	blaOXA-58	blaOXA-64	blaOXA-65	blaOXA-66	blaOXA-67	blaOXA-68	blaOXA-69	blaOXA-707	blaOXA-70	blaOXA-90	blaOXA-91	blaOXA-94	blaOXA-98	blaOXA-106	blaOXA-120	blaOXA-1328	blaOXA-180	blaOXA-217	blaOXA-338	blaOXA-374	blaOXA-376
15946	85	A. baumanii	2017	Stool	Human	Nigeria	0	0	0	0	1	1	0	1	0	0	0	0	1	0	0	1	0	0	0	0	0	0	0	0	0	0	0	0	0	0	0	0	0	1	0	0	0	0	0	0	0	0	0
15953	85	A. baumanii	2018	Urine	Human	Nigeria	0	0	0	0	1	1	0	1	0	0	0	0	1	0	0	1	0	0	0	0	0	0	0	0	0	0	0	0	0	0	0	0	0	1	0	0	0	0	0	0	0	0	0
15954	2	A. baumanii	2018	Urine	Human	Nigeria	1	0	0	1	0	1	1	0	0	1	1	0	0	0	0	0	0	1	0	0	1	0	0	0	0	1	0	0	0	0	0	0	0	0	0	0	0	0	0	0	0	0	0
15956	2	A. baumanii	2018	Wound	Human	Nigeria	1	0	0	1	0	1	1	0	0	1	1	0	0	0	0	0	0	1	0	0	1	0	0	0	0	1	0	0	0	0	0	0	0	0	0	0	0	0	0	0	0	0	0
15957	2	A. baumanii	2018	Pleural aspirate	Human	Nigeria	1	0	0	1	0	1	1	0	0	1	1	0	0	0	0	0	0	1	0	0	1	0	0	0	0	1	0	0	0	0	0	0	0	0	0	0	0	0	0	0	0	0	0
15963	2	A. baumanii	2018	Wound	Human	Nigeria	1	0	0	1	0	1	1	0	0	1	1	0	0	0	0	0	0	1	0	0	1	0	0	0	0	1	0	0	0	0	0	0	0	0	0	0	0	0	0	0	0	0	0
15974	2	A. baumanii	2017	Sputum	Human	Nigeria	1	0	0	1	0	1	1	0	0	1	1	0	0	0	0	0	0	1	0	0	1	0	0	0	0	1	0	0	0	0	0	0	0	0	0	0	0	0	0	0	0	0	0
15998	4	A. baumanii	2018	Urine	Human	Nigeria	0	1	0	0	0	1	1	0	0	1	1	0	0	0	1	0	0	0	0	0	0	0	1	0	0	0	0	0	0	0	0	0	0	0	1	0	0	0	0	0	0	0	0
16008	52	A. baumanii	2018	Wound	Human	Nigeria	0	1	0	0	0	1	1	0	0	1	1	0	0	0	1	0	0	0	0	0	0	0	1	0	0	0	0	0	0	0	0	0	0	0	1	0	0	0	0	0	0	0	0
16019	52	A. baumanii	2018	Urine	Human	Nigeria	0	1	0	0	0	1	1	0	0	1	1	0	0	0	1	0	0	0	0	0	0	0	1	0	0	0	0	0	0	0	0	0	0	0	1	0	0	0	0	0	0	0	0
16046	2	A. baumanii	2018	Wound	Human	Nigeria	1	0	0	1	0	1	0	0	0	1	1	0	0	0	0	0	0	0	0	0	0	0	0	0	0	1	0	0	0	0	0	0	0	0	0	0	0	0	0	0	0	0	0
16148	2	A. baumanii	2018	Wound	Human	Nigeria	0	0	0	1	0	1	1	0	0	1	1	0	0	0	0	0	0	1	0	0	1	0	0	0	0	1	0	0	0	0	0	0	0	0	0	0	0	0	0	0	0	0	0
510504-21	757	A. baumanii	2021	Vegetable roots	Community Environment	Nigeria	0	0	0	0	0	1	0	0	0	0	0	0	0	0	0	0	0	0	0	1	0	0	0	0	0	0	0	0	0	0	0	0	0	0	0	0	0	0	0	0	0	0	0
A2_3	-	A. baumanii	2024	Soil	Community Environment	Nigeria	0	0	0	0	0	1	0	0	0	0	0	0	0	0	0	0	0	0	0	1	0	0	0	0	0	0	0	0	0	0	0	0	0	0	0	0	0	0	0	0	0	0	0
A23-2	-	A. baumanii	2024	Soil	Community Environment	Nigeria	0	0	0	1	0	1	0	0	0	0	0	0	0	0	0	0	0	0	0	1	0	0	0	0	0	0	0	0	0	0	0	0	0	0	0	0	0	0	0	0	0	0	0
A23-4	10	A. baumanii	2024	Soil	Community Environment	Nigeria	0	0	0	0	0	1	0	0	0	0	0	0	0	0	0	0	0	0	0	1	0	0	0	0	0	0	0	0	0	0	0	0	0	0	0	0	0	0	0	0	0	0	0
A24-1	-	A. baumanii	2024	Soil	Community Environment	Nigeria	0	0	0	0	0	1	0	0	0	0	0	0	0	0	0	0	0	0	0	0	0	0	0	0	0	0	0	0	0	0	0	0	0	0	0	0	0	0	0	0	0	0	0
A26-1	-	A. baumanii	2024	Soil	Community Environment	Nigeria	0	0	0	0	0	1	0	0	0	0	0	0	0	0	0	0	0	0	0	0	0	0	0	0	0	0	0	0	0	0	1	0	0	0	0	0	0	0	0	0	0	0	0
A26-4	-	A. baumanii	2024	Soil	Community Environment	Nigeria	0	0	0	0	0	1	0	0	0	0	0	0	0	0	0	0	0	0	0	0	0	0	0	0	0	0	0	0	0	0	0	0	0	0	0	0	0	0	0	1	0	0	0
A27-2	-	A. baumanii	2024	Soil	Community Environment	Nigeria	0	0	0	0	0	1	0	0	0	0	0	0	0	0	0	0	0	0	0	0	0	0	0	0	0	0	0	0	1	0	0	0	0	0	0	0	0	0	0	0	0	0	0
A27-6	-	A. baumanii	2024	Soil	Community Environment	Nigeria	0	0	0	0	0	1	0	0	0	0	0	0	0	0	0	0	0	0	0	0	0	0	0	0	0	0	0	0	1	0	0	0	0	0	0	0	0	0	0	0	0	0	0
AK_180	2	A. baumanii	2021	Bed	Community Environment	Nigeria	1	0	0	1	0	1	1	0	0	1	1	0	0	0	0	0	0	0	0	0	0	0	0	0	0	1	0	0	0	0	0	0	0	0	0	0	0	0	0	0	0	0	0
AK_212	2	A. baumanii	2021	Drawer	Community Environment	Nigeria	1	0	0	1	0	1	1	0	0	1	1	0	0	0	0	0	0	0	0	0	0	0	0	0	0	1	0	0	0	0	0	0	0	0	0	0	0	0	0	0	0	0	0
B12-1	-	A. baumanii	2024	Soil	Community Environment	Nigeria	0	0	0	0	0	1	0	0	0	0	0	0	0	0	0	0	0	0	0	0	0	0	0	0	0	0	0	0	0	0	0	0	0	0	0	0	0	0	0	0	0	0	0
B12-3	-	A. baumanii	2024	Soil	Community Environment	Nigeria	0	0	0	0	0	1	0	0	0	0	0	0	0	0	0	0	0	0	0	0	0	0	0	0	0	0	0	0	0	0	0	0	0	0	0	0	0	0	0	0	0	0	0
B1-3	280	A. baumanii	2024	Soil	Community Environment	Nigeria	0	0	0	0	0	1	0	0	0	0	0	0	0	0	0	0	0	0	0	0	0	0	0	0	0	0	0	0	0	0	0	0	0	0	0	0	0	0	0	0	0	0	0
B14_2	-	A. baumanii	2024	Soil	Community Environment	Nigeria	0	0	0	0	0	1	0	0	0	0	0	0	0	0	0	0	0	0	0	0	0	0	0	0	0	0	0	0	0	0	0	0	0	0	1	0	0	0	0	0	0	0	0
B17-1	309	A. baumanii	2024	Soil	Community Environment	Nigeria	0	0	0	0	0	1	0	0	0	0	0	0	0	0	0	0	0	0	0	0	0	1	0	0	0	0	0	0	0	0	0	0	0	0	0	0	0	0	0	0	0	0	0
B22_3	-	A. baumanii	2024	Soil	Community Environment	Nigeria	0	0	0	0	0	1	0	0	0	0	0	0	0	0	0	0	0	0	0	0	0	0	0	0	0	0	0	0	1	0	0	0	0	0	0	0	0	0	0	0	0	0	0
B22-2	-	A. baumanii	2024	Soil	Community Environment	Nigeria	0	0	0	0	0	1	0	0	0	0	0	0	0	0	0	0	0	0	0	0	0	0	0	0	0	0	0	0	0	0	0	0	0	0	1	0	0	0	0	0	0	0	0
BB-1	267	A. baumanii	2021	Soil	Community Environment	Nigeria	0	0	0	0	0	1	0	0	0	0	0	0	0	0	0	0	0	0	0	0	0	0	0	0	0	0	0	0	0	0	0	0	0	0	0	0	0	0	1	0	0	0	0
BH250	106	A. baumanii	2018	Blood	Human	Nigeria	0	0	0	0	0	1	0	0	0	0	0	0	0	0	0	0	0	0	0	0	0	0	0	0	0	0	0	0	0	0	0	0	0	0	0	1	0	0	0	0	0	0	0
BH4148	1137	A. baumanii	2018	Blood	Human	Nigeria	0	0	0	0	1	0	0	0	0	0	0	0	0	0	0	0	0	0	1	0	0	0	0	0	0	0	0	0	0	0	0	0	0	0	0	0	0	0	0	0	0	1	0
C1-2	-	A. baumanii	2024	Soil	Community Environment	Nigeria	0	0	0	0	0	1	0	0	0	0	0	0	0	0	0	0	0	0	0	0	0	0	0	0	0	0	0	0	0	0	0	0	0	0	0	0	0	0	0	0	0	1	0
C2-3	-	A. baumanii	2024	Soil	Community Environment	Nigeria	0	0	0	0	0	1	0	0	0	0	0	0	0	0	0	0	0	0	0	0	0	0	0	0	0	0	0	0	0	0	0	0	0	0	0	0	0	0	0	0	0	0	0
C3-1	-	A. baumanii	2024	Soil	Community Environment	Nigeria	0	0	0	0	0	0	0	0	0	0	0	0	0	0	0	0	0	0	0	0	0	0	0	0	0	0	0	0	1	0	0	0	0	0	0	0	0	0	0	0	0	0	0
C3-2	-	A. baumanii	2024	Soil	Community Environment	Nigeria	0	0	0	0	0	1	0	0	0	0	0	0	0	0	0	0	0	0	0	0	0	0	0	0	0	0	0	0	0	0	0	0	0	0	0	0	0	0	0	0	0	0	1
C3-4	-	A. baumanii	2024	Soil	Community Environment	Nigeria	0	0	0	0	0	1	0	0	0	0	0	0	0	0	0	0	0	0	0	0	0	0	0	0	0	0	0	0	0	0	0	0	0	0	0	0	0	0	0	0	0	0	1
C6_2	806	A. baumanii	2024	Soil	Community Environment	Nigeria	0	0	0	0	0	0	0	0	0	0	0	0	0	0	0	0	0	0	0	0	0	0	0	0	0	0	0	1	0	0	0	0	0	0	0	0	0	0	0	0	0	0	0
C6_3	806	A. baumanii	2024	Soil	Community Environment	Nigeria	0	0	0	0	0	0	0	0	0	0	0	0	0	0	0	0	0	0	0	0	0	0	0	0	0	0	0	1	0	0	0	0	0	0	0	0	0	0	0	0	0	0	0
C6-4	806	A. baumanii	2024	Soil	Community Environment	Nigeria	0	0	0	0	0	0	0	0	0	0	0	0	0	0	0	0	0	0	0	0	0	0	0	0	0	0	0	1	0	0	0	0	0	0	0	0	0	0	0	0	0	0	0
C7-1	-	A. baumanii	2024	Soil	Community Environment	Nigeria	0	0	0	0	0	1	0	0	0	0	0	0	0	0	0	0	0	0	0	0	0	0	0	0	0	0	0	1	0	0	0	0	0	0	0	0	0	0	0	0	0	0	0
C7-2	-	A. baumanii	2024	Soil	Community Environment	Nigeria	0	0	0	0	0	1	0	0	0	0	0	0	0	0	0	0	0	0	0	0	0	0	0	0	0	0	0	0	0	0	0	1	0	0	0	0	0	0	0	0	0	0	0
CAB 1494	-	A. baumanii	2016	Blood	Human	Nigeria	0	1	0	0	0	1	0	0	0	1	1	0	1	0	0	1	0	0	0	0	0	0	1	0	0	0	0	0	0	0	0	0	0	0	0	0	1	0	0	0	0	0	0
DH_20	2	A. baumanii	2021	Door handle	Community Environment	Nigeria	1	0	0	0	0	1	1	0	0	1	1	0	0	0	0	0	0	0	0	0	0	0	0	0	0	1	0	0	0	0	0	0	0	0	0	0	0	0	0	0	0	0	0
DH_21	267	A. baumanii	2021	Door handle	Community Environment	Nigeria	0	0	0	0	0	1	0	0	0	0	0	0	0	0	0	0	0	0	0	0	0	0	0	0	0	0	0	0	0	0	0	0	0	0	0	0	0	0	1	0	0	0	0
DH_24	267	A. baumanii	2021	Door handle	Community Environment	Nigeria	0	0	0	0	0	1	0	0	0	0	0	0	0	0	0	0	0	0	0	0	0	0	0	0	0	0	0	0	0	0	0	0	0	0	0	0	0	0	1	0	0	0	0
G 1723	-	A. baumanii	2016	Blood	Human	Nigeria	0	0	0	0	1	1	0	0	0	0	0	0	0	0	0	0	0	0	1	1	0	0	0	0	0	0	0	0	0	0	0	0	0	0	0	0	0	0	0	0	0	0	0
G 1744	1866	A. baumanii	2015	Blood	Human	Nigeria	0	1	0	0	1	1	0	1	1	1	1	0	0	0	0	0	0	0	1	0	0	0	1	0	1	0	0	0	0	0	0	0	0	0	0	0	0	0	0	0	0	0	0
G1728	1866	A. baumanii	2016	Blood	Human	Nigeria	0	1	0	0	1	1	0	1	1	1	1	0	0	0	0	0	0	0	1	0	0	0	1	0	1	0	0	0	0	0	0	0	0	0	0	0	0	0	0	0	0	0	0
G2326	203	A. baumanii	2018	Blood	Human	Nigeria	0	0	0	0	1	1	1	0	0	1	1	0	0	0	0	0	0	0	0	1	0	0	0	0	0	0	0	0	0	0	0	0	0	0	0	0	0	0	0	0	0	0	0
G3677	1904	A. baumanii	2018	Blood	Human	Nigeria	0	0	0	0	1	1	0	0	0	0	0	0	0	0	0	0	0	0	1	0	0	0	0	1	0	0	0	0	0	0	0	0	0	0	0	0	0	0	0	0	0	0	0
G3719	-	A. baumanii	2017	Blood	Human	Nigeria	0	0	0	0	0	1	0	0	0	0	0	0	0	0	0	0	0	0	0	1	0	0	0	0	0	0	0	0	0	0	0	0	0	0	0	0	0	0	0	0	0	0	0
G5027	-	A. baumanii	2019	Blood	Human	Nigeria	0	0	1	0	0	1	0	1	0	1	0	0	0	0	0	0	0	0	0	0	0	0	0	0	1	0	0	0	0	0	0	0	0	0	0	0	0	0	0	0	0	0	0
G5134	106	A. baumanii	2019	Blood	Human	Nigeria	0	0	0	0	1	1	0	1	0	0	0	0	0	0	0	0	1	0	1	0	0	0	0	0	0	0	0	0	0	0	0	0	0	0	0	1	0	0	0	0	0	0	0
G5688	-	A. baumanii	2018	Blood	Human	Nigeria	0	0	0	0	0	1	0	0	0	0	0	0	0	0	0	0	0	0	0	1	0	0	0	0	0	0	0	0	0	0	0	0	0	0	0	0	0	0	0	0	0	0	0
LoGeIst3-1	821	A. baumanii	2025	White stork pellet	Animal	Germany	0	0	0	0	0	1	0	0	0	0	0	0	0	0	0	0	0	0	0	0	0	0	0	0	0	0	0	0	0	0	0	0	0	0	0	0	0	0	0	0	0	0	0
MIN-012	1302	A. baumanii	2020	Human	Human	Nigeria	0	1	0	0	0	1	0	0	0	1	1	0	1	0	0	1	0	0	0	0	0	0	1	0	0	0	0	0	0	0	0	0	0	0	0	0	0	0	0	0	0	0	0
MMSH_13	2	A. baumanii	2020	Bed	Hospital Environment	Nigeria	1	0	0	1	0	1	1	0	0	1	1	0	0	0	0	0	0	0	0	0	0	0	0	0	0	1	0	0	0	0	0	0	0	0	0	0	0	0	0	0	0	0	0
MMSH_43	2	A. baumanii	2021	Bed	Hospital Environment	Nigeria	1	0	0	1	0	1	1	0	0	1	1	0	0	0	0	0	0	0	0	0	0	0	0	0	0	1	0	0	0	0	0	0	0	0	0	0	0	0	0	0	0	0	0
MMSH_50	2	A. baumanii	2021	Bed	Hospital Environment	Nigeria	1	0	0	1	0	1	1	0	0	1	1	0	0	0	0	0	0	0	0	0	0	0	0	0	0	1	0	0	0	0	0	0	0	0	0	0	0	0	0	0	0	0	0
MMSH_69	2	A. baumanii	2021	Chair	Hospital Environment	Nigeria	1	0	0	1	0	1	1	0	0	1	1	0	0	0	0	0	0	0	0	0	0	0	0	0	0	1	0	0	0	0	0	0	0	0	0	0	0	0	0	0	0	0	0
MMSH_73	2	A. baumanii	2021	Drawer	Hospital Environment	Nigeria	1	0	0	1	0	1	1	0	0	1	1	0	0	0	0	0	0	0	0	0	0	0	0	0	0	1	0	0	0	0	0	0	0	0	0	0	0	0	0	0	0	0	0
MMSH_80	2	A. baumanii	2021	Bed	Hospital Environment	Nigeria	1	0	0	1	0	1	1	0	0	1	1	0	0	0	0	0	0	0	0	0	0	0	0	0	0	1	0	0	0	0	0	0	0	0	0	0	0	0	0	0	0	0	0
N1	2790	A. baumanii	2024	Toilet Floor	Hospital Environment	Nigeria	0	0	0	0	0	1	0	0	0	0	0	0	0	0	0	0	0	0	0	0	0	0	0	0	0	0	0	0	0	0	0	0	0	0	0	0	1	0	0	0	0	0	0
N10	78	A. baumanii	2024	Bed rail	Hospital Environment	Nigeria	0	0	0	0	1	1	1	1	0	0	0	0	1	0	0	1	0	0	0	0	0	0	0	0	0	0	0	0	0	0	0	1	0	0	0	0	0	0	0	0	0	0	0
N12	164	A. baumanii	2024	Ward floor	Hospital Environment	Nigeria	0	0	0	0	1	1	0	0	0	0	0	0	0	0	0	0	0	0	0	0	0	0	0	0	0	0	0	0	0	0	0	0	1	0	0	0	0	0	0	0	0	0	0
N13	821	A. baumanii	2024	Ward floor	Hospital Environment	Nigeria	0	0	0	0	1	1	1	1	0	0	0	0	1	0	0	1	0	0	0	0	0	0	0	0	0	0	0	0	0	0	0	0	0	0	0	0	0	0	0	0	0	0	0
N14	10	A. baumanii	2024	Bed rail	Hospital Environment	Nigeria	0	0	0	0	1	1	1	0	0	1	1	0	0	0	0	0	0	0	0	0	0	0	0	0	0	0	0	1	0	0	0	0	0	0	0	0	0	0	0	0	0	0	0
N15	933	A. baumanii	2024	Bandage	Hospital Environment	Nigeria	0	1	0	0	0	1	0	0	0	0	0	0	1	0	0	1	0	0	0	0	0	0	0	0	0	0	1	0	0	0	0	0	0	0	0	0	0	0	0	0	0	0	0
N16	821	A. baumanii	2024	Bed surface	Hospital Environment	Nigeria	0	0	0	0	1	1	1	1	0	0	0	0	1	0	0	1	0	0	0	0	0	0	0	0	0	0	0	0	0	0	0	0	0	0	0	0	0	0	0	0	0	0	0
N17	40	A. baumanii	2024	Suction tube	Hospital Environment	Nigeria	0	0	0	0	0	1	0	0	0	0	0	0	0	0	0	0	0	0	0	0	0	0	0	0	0	0	0	0	1	0	0	0	0	0	0	0	0	0	0	0	0	0	0
N18	132	A. baumanii	2024	Sputum	Human	Nigeria	0	0	0	0	0	1	0	0	0	0	0	0	0	0	0	0	0	0	0	0	0	0	0	0	0	0	0	0	0	0	0	0	0	0	0	0	0	0	0	0	0	0	0
N19	625	A. baumanii	2024	Bed surface	Hospital Environment	Nigeria	0	0	0	0	1	1	0	0	0	0	0	0	1	0	0	1	0	0	0	0	0	0	0	0	0	0	0	0	0	0	0	1	0	0	0	0	0	0	0	0	0	0	0
N2	2790	A. baumanii	2024	Bed rail	Hospital Environment	Nigeria	0	0	0	0	0	1	0	0	0	0	0	0	0	0	0	0	0	0	0	0	0	0	0	0	0	0	0	0	0	0	0	0	0	0	0	0	1	0	0	0	0	0	0
N21	2790	A. baumanii	2024	Poultry dropping	Community Environment	Nigeria	0	0	0	0	0	1	0	0	0	0	0	0	0	0	0	0	0	0	0	0	0	0	0	0	0	0	0	0	0	0	0	0	0	0	0	0	1	0	0	0	0	0	0
N24	3316	A. baumanii	2024	Poultry dropping	Community Environment	Nigeria	0	0	0	0	0	1	0	0	0	0	0	0	0	0	0	0	0	0	0	0	0	0	0	0	1	0	0	0	0	0	0	0	0	0	0	0	0	0	0	0	0	0	0
N25	216	A. baumanii	2024	Poultry dropping	Community Environment	Nigeria	0	0	0	0	0	1	0	0	0	0	0	0	0	0	0	0	0	0	0	0	0	1	0	0	0	0	0	0	0	0	0	0	0	0	0	0	0	0	0	0	0	0	0
N28	2864	A. baumanii	2024	Sputum	Human	Nigeria	0	0	0	0	0	1	0	0	0	0	0	0	0	0	0	0	0	0	0	0	0	0	0	0	0	0	0	0	0	0	0	0	0	0	0	0	0	0	1	0	0	0	0
N3	2858	A. baumanii	2024	Bed rail	Hospital Environment	Nigeria	0	0	0	0	0	1	0	0	0	0	0	0	0	0	0	0	0	0	0	0	0	0	0	0	0	0	1	0	0	0	0	0	0	0	0	0	0	0	0	0	0	0	0
N32	10	A. baumanii	2024	Bed rail	Hospital Environment	Nigeria	0	0	0	0	1	1	1	0	0	1	1	0	0	0	0	0	0	0	0	0	0	0	0	0	0	0	0	1	0	0	0	0	0	0	0	0	0	0	0	0	0	0	0
N33	3318	A. baumanii	2024	Floor	Hospital Environment	Nigeria	0	0	0	0	0	1	0	0	0	0	0	0	0	0	0	0	0	0	0	0	0	0	0	0	0	0	0	0	0	0	0	0	0	0	0	0	0	0	0	0	0	0	0
N4	459	A. baumanii	2024	Bed rail	Hospital Environment	Nigeria	0	0	0	0	0	1	0	0	0	0	0	0	0	0	0	0	0	0	0	0	0	0	0	0	0	0	0	0	0	0	0	0	0	0	0	0	1	0	0	0	0	0	0
N5	3316	A. baumanii	2024	Bed rail	Hospital Environment	Nigeria	0	0	0	0	0	1	0	0	0	0	0	0	0	0	0	0	0	0	0	0	0	0	0	0	1	0	0	0	0	0	0	0	0	0	0	0	0	0	0	0	0	0	0
N6	459	A. baumanii	2024	Bed rail	Hospital Environment	Nigeria	0	0	0	0	0	1	0	0	0	0	0	0	0	0	0	0	0	0	0	0	0	0	0	0	0	0	0	0	0	0	0	0	0	0	0	0	1	0	0	0	0	0	0
N7	2122	A. baumanii	2024	Bed rail	Hospital Environment	Nigeria	0	0	0	0	0	1	0	0	0	0	0	0	0	0	0	0	0	0	0	0	0	0	0	0	0	0	0	0	0	1	0	0	0	0	0	0	0	0	0	0	0	0	0
N8	2790	A. baumanii	2024	Urine	Human	Nigeria	0	0	0	0	0	1	0	0	0	0	0	0	0	0	0	0	0	0	0	0	0	0	0	0	0	0	0	0	0	0	0	0	0	0	0	0	1	0	0	0	0	0	0
N9	821	A. baumanii	2024	Pineapple peel	Community Environment	Nigeria	0	0	0	0	1	1	0	1	0	0	0	0	1	0	0	1	0	0	0	0	0	0	0	0	0	0	0	0	0	0	0	0	0	0	0	0	0	0	0	0	0	0	0
NKE-197A	1093	A. baumanii	2016	Hospital surface	Hospital Environment	Nigeria	0	1	0	0	0	1	0	0	0	1	1	0	1	1	0	1	0	0	0	1	0	0	0	0	0	0	0	0	0	0	0	0	0	0	0	0	0	0	0	0	0	0	0
NKE-84-2	1	A. baumanii	2016	Hospital surface	Hospital Environment	Nigeria	1	0	0	1	0	1	1	0	0	1	1	0	1	0	0	1	0	0	0	0	1	0	0	0	0	0	0	0	1	0	0	0	0	0	0	0	0	0	0	0	0	0	0
OUT6-2_S19	821	A. baumanii	2023	Wastewater	Hospital Environment	Nigeria	0	0	0	0	0	1	0	0	0	0	0	0	0	0	0	0	0	0	0	0	0	0	0	0	0	0	0	0	0	0	0	0	0	0	0	0	0	0	0	0	0	0	0
OYA S31	-	A. baumanii	2023	Unpolluted field from farm land	Hospital Environment	Nigeria	0	0	0	0	0	1	0	0	0	0	0	0	0	0	0	0	0	0	0	0	0	0	0	0	0	0	0	0	0	0	0	0	0	0	0	0	0	0	0	0	0	0	0
PO1728	118	A. baumanii	2015	Blood culture	Human	Nigeria	0	0	0	0	0	1	0	0	0	0	0	0	0	0	0	0	0	0	0	0	0	0	0	0	0	0	0	0	0	0	0	0	0	0	0	0	0	0	0	0	1	0	0
RP15	2	A. baumanii	2023	Rectum	Human	Nigeria	0	0	0	0	0	1	0	0	0	1	1	1	0	0	0	0	0	1	0	0	0	0	0	0	0	1	0	0	0	0	0	0	0	0	0	0	0	0	0	0	0	0	0
S4	2122	A. baumanii	2024	Soil	Hospital Environment	Nigeria	0	0	0	0	0	1	0	0	0	0	0	0	0	0	0	0	0	0	0	0	0	0	0	0	0	0	0	0	0	0	0	0	0	0	0	0	0	0	0	0	0	0	0
S5	2790	A. baumanii	2024	Incinerator	Hospital Environment	Nigeria	0	0	0	0	0	1	0	0	0	0	0	0	0	0	0	0	0	0	0	0	0	0	0	0	0	0	0	0	0	0	0	0	0	0	0	0	0	0	0	0	0	0	0
S6	2132	A. baumanii	2024	Community sewage	Community Environment	Nigeria	0	0	0	0	0	1	0	0	0	0	0	0	0	0	0	0	0	0	0	0	0	0	0	0	0	0	0	0	0	0	0	0	0	0	0	0	0	1	0	0	0	0	0
SAMEA2241583	821	A. baumanii	2021	Human	Human	UK	0	0	0	0	0	1	0	0	0	0	0	0	0	0	0	0	0	0	0	0	0	0	0	0	0	0	0	0	0	0	0	0	0	0	0	0	0	0	0	0	0	0	0
SAMN10249027	821	A. baumanii	2016	Bedside light switch	Hospital Environment	Pakistan	0	0	0	0	0	1	0	0	0	0	0	0	0	0	0	0	0	0	0	0	0	0	0	0	0	0	0	0	0	0	0	0	0	0	0	0	0	0	0	0	0	0	0
SAMN10249126	821	A. baumanii	2016	Nursing call button	Hospital Environment	Pakistan	0	0	0	0	0	1	0	0	0	0	0	0	0	0	0	0	0	0	0	0	0	0	0	0	0	0	0	0	0	0	0	0	0	0	0	0	0	0	0	0	0	0	0
Sull_24	2	A. baumanii	2021	Sullage	Community Environment	Nigeria	1	0	0	1	0	1	1	0	0	1	1	0	0	0	0	0	0	0	0	0	0	0	0	0	0	1	0	0	0	0	0	0	0	0	0	0	0	0	0	0	0	0	0
Sull_60	2	A. baumanii	2021	Sullage	Community Environment	Nigeria	1	0	0	1	0	1	1	0	0	1	1	0	0	0	0	0	0	0	0	0	0	0	0	0	0	1	0	0	0	0	0	0	0	0	0	0	0	0	0	0	0	0	0
TF_10	2	A. baumanii	2021	Toilet floor	Community Environment	Nigeria	1	0	0	1	0	1	1	0	0	1	1	0	0	0	0	0	0	0	0	0	0	0	0	0	0	1	0	0	0	0	0	0	0	0	0	0	0	0	0	0	0	0	0
TF_13	2	A. baumanii	2020	Toilet floor	Community Environment	Nigeria	1	0	0	1	0	1	1	0	0	1	1	0	0	0	0	0	0	0	0	0	0	0	0	0	0	1	0	0	0	0	0	0	0	0	0	0	0	0	0	0	0	0	0
TF_27	2	A. baumanii	2021	Toilet floor	Community Environment	Nigeria	1	0	0	1	0	1	1	0	0	1	1	0	0	0	0	0	0	0	0	0	0	0	0	0	0	1	0	0	0	0	0	0	0	0	0	0	0	0	0	0	0	0	0
TF_30	2	A. baumanii	2021	Toilet floor	Community Environment	Nigeria	1	0	0	1	0	1	1	0	0	1	1	0	0	0	0	0	0	0	0	0	0	0	0	0	0	1	0	0	0	0	0	0	0	0	0	0	0	0	0	0	0	0	0
TF_45	2	A. baumanii	2021	Toilet floor	Community Environment	Nigeria	1	0	0	1	0	1	1	0	0	1	1	0	0	0	0	0	0	0	0	0	0	0	0	0	0	1	0	0	0	0	0	0	0	0	0	0	0	0	0	0	0	0	0
TF_50	267	A. baumanii	2021	Toilet floor	Community Environment	Nigeria	0	0	0	0	0	1	0	0	0	0	0	0	0	0	0	0	0	0	0	0	0	0	0	0	0	0	0	0	0	0	0	0	0	0	0	0	0	0	1	0	0	0	0
TF_53	267	A. baumanii	2021	Toilet floor	Community Environment	Nigeria	0	0	0	0	0	1	0	0	0	0	0	0	0	0	0	0	0	0	0	0	0	0	0	0	0	0	0	0	0	0	0	0	0	0	0	0	0	0	1	0	0	0	0
TF_9	267	A. baumanii	2021	Toilet floor	Community Environment	Nigeria	0	0	0	0	0	1	0	0	0	0	0	0	0	0	0	0	0	0	0	0	0	0	0	0	0	0	0	0	0	0	0	0	0	0	0	0	0	0	1	0	0	0	0
[truncated: 45 more columns]

## Sheet: Supp_file_4
Supplementary file 4. CRISPR data.
Isolate ID	Element	CRISPR Id / Cas Type	Start	End	Spacer / Gene	Repeat consensus /cas genes	Direction	Evidence Level
N1	Cas cluster	CAS-TypeIF	596749	604888	6	cas1_TypeIF, cas3-cas2_TypeIF, csy1_TypeIF, csy2_TypeIF, csy3_TypeIF, cas6_TypeIF
	CRISPR	ACLBDCPP_1_1	605021	609256	70	GTTCATGGCGGCATACGCCATTTAGAAA	+	4
N2	Cas cluster	CAS-TypeIF	596590	604729	6	cas1_TypeIF, cas3-cas2_TypeIF, csy1_TypeIF, csy2_TypeIF, csy3_TypeIF, cas6_TypeIF
	CRISPR	CGMBLHNN_1_1	604862	609097	70	GTTCATGGCGGCATACGCCATTTAGAAA	+	4
N3	CRISPR	HMLJAEHH_1_1	547853	547997	1	CTAAAGCTTTGGCGAAGCGCAAGATGAACATAGTTATGGTTAATTT	+	1
	CRISPR	HMLJAEHH_1_2	2297164	2297248	1	TTTTAACTTTGGCGCAAGACAAGC	ND	1
N4	Cas cluster	CAS-TypeIF	3158843	3166982	6	cas1_TypeIF, cas3-cas2_TypeIF, csy1_TypeIF, csy2_TypeIF, csy3_TypeIF, cas6_TypeIF
	CRISPR	FMPACMKL_1_1	3167115	3173991	114	GTTCATGGCGGCATACGCCATTTAGAAA	+	4
N5	CRISPR	AMKEILAG_1_1	534333	534419	1	AAGATTGATAATCTTTTAATTTTGGC	-	1
	Cas cluster	CAS-TypeIF	855115	863746	6	cas1_TypeIF, cas3-cas2_TypeIF, csy1_TypeIF, csy2_TypeIF, csy3_TypeIF, cas6_TypeIF
	CRISPR	AMKEILAG_1_2	863878	871054	119	GTTCATGGCGGCATACGCCATTTAGAAA	+	4
N6	CRISPR	LDHDDNNB_1_1	2747499	2747594	1	TTAAATATGACGGATTGACTACTAACTATGAC	+	1
	CRISPR	LDHDDNNB_1_2	2897926	2898010	1	GCTTGTCTTGCGCCAAAGTTAAAA	ND	1
	Cas cluster	CAS-TypeIF	3272139	3280278	6	cas1_TypeIF, cas3-cas2_TypeIF, csy1_TypeIF, csy2_TypeIF, csy3_TypeIF, cas6_TypeIF
	CRISPR	LDHDDNNB_1_3	3280411	3287287	114	GTTCATGGCGGCATACGCCATTTAGAAA	+	4
N7	CRISPR	BJPEFLHH_1_1	1842979	1843064	1	CCAGCTTCACGAGCCTCTTCTGA	ND	1
	CRISPR	BJPEFLHH_1_2	2121043	2121131	1	TCTTGCGAAAAAGTAAGAGATAATCAATCTC	ND	1
N8	Cas cluster	CAS-TypeIF	596115	604254	6	cas1_TypeIF, cas3-cas2_TypeIF, csy1_TypeIF, csy2_TypeIF, csy3_TypeIF, cas6_TypeIF
	CRISPR	DIHNGEMF_1_1	604387	608622	70	GTTCATGGCGGCATACGCCATTTAGAAA	+	4
N9	CRISPR	ANOLLGFN_1_1	1050587	1050684	1	CCAGCTTCACGAGCTTCTTCTGAGGTAAATTCATG	ND	1
	CRISPR	ANOLLGFN_1_2	1559614	1559690	1	ATTGGCGGTGATGGAGATATCCTAAG	ND	1
	CRISPR	ANOLLGFN_1_3	3048263	3048359	1	CTTAACTATGACGGATTGACTACTAACTATGAC	ND	1
	CRISPR	ANOLLGFN_1_4	3781334	3781660	5	TGAGTTATCGCATAGGCGATTTTTAGA	ND	2
	CRISPR	ANOLLGFN_1_5	3904370	3904454	1	GCTTGTCTTGCGCCAAAGTTAAAA	ND	1
N10	CRISPR	LHHGEBIF_1_1	362773	362855	1	TATCTCTTACTTTTTCGCAAGACGA	ND	1
	CRISPR	LHHGEBIF_1_2	915992	916101	1	GTCTTCTTGCGAAGCTTTAGCCGCTTCTCAGG	ND	1
	CRISPR	LHHGEBIF_1_3	3213701	3213786	1	CCAGCTTCACGAGCCTCTTCTGA	ND	1
N12	CRISPR	FDHOEFLG_1_1	2399712	2399797	1	CCAGCTTCACGAGCCTCTTCTGA	ND	1
N13	CRISPR	PPGCNENB_1_1	1375617	1375714	1	CCAGCTTCACGAGCTTCTTCTGAGGTAAATTCATG	ND	1
	CRISPR	PPGCNENB_1_2	1884644	1884720	1	ATTGGCGGTGATGGAGATATCCTAAG	ND	1
	CRISPR	PPGCNENB_1_3	3009430	3009526	1	CTTAACTATGACGGATTGACTACTAACTATGAC	ND	1
	CRISPR	PPGCNENB_1_4	3424388	3424714	5	TGAGTTATCGCATAGGCGATTTTTAGA	ND	2
N14	CRISPR	KLAMGPFK_1_1	447566	447710	1	CTAAAGCTTTGGCGAAGCGCAAGATGAACATAGTTATGGTTAATTT	+	1
	CRISPR	KLAMGPFK_1_2	1491594	1491695	1	GAGGATAAACAAAGCAATGCTTTG	ND	1
	CRISPR	KLAMGPFK_1_3	2610297	2610381	1	GCTTGTCTTGCGCCAAAATTAAAA	ND	1
	CRISPR	KLAMGPFK_1_4	2999042	2999157	1	GATCAATCCATGTCAGGCATGAATCATGA	ND	1
N15	CRISPR	MNHFKKJG_1_1	542192	542336	1	CTAAAGCTTTGGCGAAGCGCAAGATGAACATAGTTATGGTTAATTT	+	1
	CRISPR	MNHFKKJG_1_2	3040494	3040578	1	TTTTAACTTTGGCGCAAGACAAGC	ND	1
	CRISPR	MNHFKKJG_1_3	3267534	3267643	1	AATCATTCACATCATTCACATGTAAT	ND	1
N16	CRISPR	EBPPBBIB_1_1	1056500	1056597	1	CCAGCTTCACGAGCTTCTTCTGAGGTAAATTCATG	ND	1
	CRISPR	EBPPBBIB_1_2	1566800	1566876	1	ATTGGCGGTGATGGAGATATCCTAAG	ND	1
	CRISPR	EBPPBBIB_1_3	2023931	2024257	5	TCTAAAAATCGCCTATACGATAACTCA	ND	2
	CRISPR	EBPPBBIB_1_4	2692872	2692968	1	GTCATAGTTAGTAGTCAATCCGTCATAGTTAAG	ND	1
N17	CRISPR	HBMGPBAE_1_1	437986	438068	1	CAAAGCGTTGCTTTGTTTATCCTC	ND	1
	CRISPR	HBMGPBAE_1_2	758040	758125	1	CCAGCTTCACGAGCCTCTTCTGA	ND	1
N18	CRISPR	MIOGPCID_1_1	736094	736721	10	GTTCATGGCGGCATACGCCATTTAGAAA	+	4
	CRISPR	MIOGPCID_1_2	3308581	3308665	1	GCTTGTCTTGCGCCAAAGTTAAAA	ND	1
N19	CRISPR	DMFIEKCJ_1_1	2226686	2226765	1	AGATCGGTTCACTAATAAGACTA	ND	1
N21	Cas cluster	CAS-TypeIF	596489	604628	6	cas1_TypeIF, cas3-cas2_TypeIF, csy1_TypeIF, csy2_TypeIF, csy3_TypeIF, cas6_TypeIF
	CRISPR	JPFIEAIE_1_1	604761	608996	70	GTTCATGGCGGCATACGCCATTTAGAAA	+	4
N24	CRISPR	NGOFDHKI_1_1	534135	534221	1	AAGATTGATAATCTTTTAATTTTGGC	-	1
	Cas cluster	CAS-TypeIF	868855	877486	6	cas1_TypeIF, cas3-cas2_TypeIF, csy1_TypeIF, csy2_TypeIF, csy3_TypeIF, cas6_TypeIF
	CRISPR	NGOFDHKI_1_2	877618	880589	49	GTTCATGGCGGCATACGCCATTTAGAAA	+	4
	CRISPR	NGOFDHKI_1_3	880691	884624	65	GTTCATGGCGGCATACGCCATTTAGAAA	+	4
N25	CRISPR	HJJAELEK_1_1	777490	777631	1	AGTTATGGTTAATTTGTATTGAACTTTTTACAGGTATAAAAAA	ND	1
	CRISPR	HJJAELEK_1_2	1021639	1021746	1	TTATCCTCTTCCACTCGAGCACAGCTCTCG	ND	1
	CRISPR	HJJAELEK_1_3	1353952	1354082	2	CAACAACAGCAAAATGACAACCG	ND	1
N28	CRISPR	NHBHKDGM_1_1	3349125	3349209	1	TTTTAACTTTGGCGCAAGACAAGC	ND	1
N32	CRISPR	GOGJGGFH_1_1	441741	441885	1	CTAAAGCTTTGGCGAAGCGCAAGATGAACATAGTTATGGTTAATTT	+	1
	CRISPR	GOGJGGFH_1_2	2148556	2148657	1	CAAACCATTGCTTTGTTTATCCTC	ND	1
	CRISPR	GOGJGGFH_1_3	2335753	2335837	1	TTTTAACTTTGGCGCAAGACAAGC	ND	1
	CRISPR	GOGJGGFH_1_4	3718394	3718509	1	TCATGATTCATGCCTGACATAGATTGATC	ND	1
N33	Cas cluster	CAS-TypeIF	407660	416520	5	cas3-cas2_TypeIF, csy2_TypeIF, csy3_TypeIF, cas6_TypeIF, cas1_TypeIF
	CRISPR	KEOEEHNM_1_1	411019	411527	8	TTTTCTAAATCATCTATGCGATGAACAAC	ND	4
	CRISPR	KEOEEHNM_1_2	416618	417366	12	GTTCTTCATCGCATAGATGATTTAGAAA	ND	4
	CRISPR	KEOEEHNM_1_3	417468	419556	34	GTTCTTCATCGCATAGATGATTTAGAAA	ND	2
	CRISPR	KEOEEHNM_1_4	1059985	1060086	1	CAAACCATTGCTTTGTTTATCCTC	ND	1
	CRISPR	KEOEEHNM_1_5	1655524	1655928	6	GTATATACATGGAAAATTTGTGTTT	ND	2
	CRISPR	KEOEEHNM_1_6	1761685	1762301	10	TCTATAAATCACCTATGTGACCTGCAA	ND	4
	CRISPR	KEOEEHNM_1_7	1767642	1768269	10	GTTGCAGGTCACATAGGTGATTTATAGA	ND	4
	CRISPR	KEOEEHNM_1_8	2916989	2921278	71	TTTCTAAATGGCGTATGCCGCCATGAAC	-	4
	Cas cluster	CAS-TypeIF	2921410	2929891	6	cas6_TypeIF, csy3_TypeIF, csy2_TypeIF, csy1_TypeIF, cas3-cas2_TypeIF, cas1_TypeIF
	CRISPR	KEOEEHNM_1_9	3927754	3927839	1	CCGAAATTAAAAGATTATCAATCTT	ND	1
